# Supplementary material for: Multi-Source Error Compensation for Weighing Rain Gauge Based on Adaptive GOOSE-BP Network
Source: Sensors (Basel). 2026 Jul 22;26(14):4654. doi: 10.3390/s26144654 (PMC13416980; doi:10.3390/s26144654)
Supplement: Supplementary file 1 [file sensors-26-04654-s001.zip]

Archive with 1 entries (1 files):
- sensors-4404230-supplementary.pdf
